# Supplementary material for: Physical Activity and Health-Related Quality of Life in Kidney Transplant Recipients: A Cross-Sectional Exploratory Study of Clinical and Inflammatory Parameters
Source: Healthcare (Basel). 2026 Feb 22;14(4):545. doi: 10.3390/healthcare14040545 (PMC12940355; doi:10.3390/healthcare14040545)
Supplement: Supplementary file 1 [file healthcare-14-00545-s001.zip]

Archive with 1 entries (1 files):
- healthcare-4103672-supplementary.pdf
